# Supplementary material for: Duodenal Metabolic Profile Changes in Heat-Stressed Broilers
Source: Animals (Basel). 2022 May 24;12(11):1337. doi: 10.3390/ani12111337 (PMC9179521; doi:10.3390/ani12111337)
Supplement: Supplementary file 1 [file animals-12-01337-s001.zip]

Archive with 1 entries (1 files):
- animals-1679041-supplementary.pdf
